# Supplementary material for: CIP2A as a Key Regulator for AKT Phosphorylation Has Partial Impact Determining Clinical Outcome in Breast Cancer
Source: J Clin Med. 2022 Mar 14;11(6):1610. doi: 10.3390/jcm11061610 (PMC8955826; doi:10.3390/jcm11061610)
Supplement: Supplementary file 1 [file jcm-11-01610-s001.zip]

Archive with 9 entries (9 files):
- Figure S1.ppt
- Figure S2.ppt
- Figure S3.ppt
- Figure S4.ppt
- Figure S5.ppt
- Figure S6.ppt
- Table S1.pdf
- Table S2.pdf
- Table S3.pdf
